# Supplementary material for: In Vivo MRI-CEST Tumor pH Imaging Detects Resistance to Proton Pump Inhibitors in Human Prostate Cancer Murine Models
Source: Cancers (Basel). 2022 Oct 7;14(19):4916. doi: 10.3390/cancers14194916 (PMC9563279; doi:10.3390/cancers14194916)
Supplement: Supplementary file 1 [file cancers-14-04916-s001.zip]

Archive with 1 entries (1 files):
- cancers-1922259-supplementary.pdf
